# Supplementary material for: Identifying Key Features Associated with Excessive Fructose Intake: A Machine Learning Analysis of a Mexican Cohort
Source: Nutrients. 2025 Nov 20;17(22):3623. doi: 10.3390/nu17223623 (PMC12655771; doi:10.3390/nu17223623)
Supplement: Supplementary file 1 [file nutrients-17-03623-s001.zip]

Archive with 1 entries (1 files):
- nutrients-3895934-supplementary.pdf
